# Supplementary material for: Determinants of return to HIV treatment after interruption on ART among HIV positive clients in Katakwi District, Uganda
Source: PLoS One. 2026 Feb 4;21(2):e0337637. doi: 10.1371/journal.pone.0337637 (PMC12872005; doi:10.1371/journal.pone.0337637)
Supplement: S1 Data — (CSV) [file pone.0337637.s001.csv]

A3Educationlevel	Marital_stax	B1DurationonART	B3Treatmentline	Healthfacilityname2	Educationlevel_1	Treatment_line	Durationon_ART1	Disclosurestatus1	Mode_of_care1	Age_cat1	belief_within_community_1	Adequate_Privacy_1	Return to Care	Occupation2	Numberofhealthworker1	Community_Support_group_1
Primary	widow/sep/Divor	< 6 months	First Line	1	Primary	First Line	0 to 1 year	Yes	Facility Module	18-30	Yes	No	Yes	Yes	No	Yes
Secondary	Married	> 5 years	Second Line	1	Secondary	Second Line	> 5 years	Yes	Facility Module	18-30	No	Yes	No	Yes	Yes	Yes
Secondary	Single	2 years to 5 years	First Line	1	Secondary	First Line	2 years to 5 years	Yes	Facility Module	41-50	No	Yes	No	Yes	Yes	Yes
Secondary	Single	> 5 years	First Line	1	Secondary	First Line	> 5 years	No	Facility Module	51+	No	Yes	No	Yes	Yes	Yes
Primary	Married	2 years to 5 years	First Line	1	Primary	First Line	2 years to 5 years	No	Facility Module	51+	Yes	Yes	Yes	Yes	No	Yes
Secondary	Married	> 5 years	First Line	1	Secondary	First Line	> 5 years	Yes	Facility Module	51+	No	Yes	No	Yes	No	No
None	Married	> 5 years	First Line	1	None	First Line	> 5 years	Yes	Facility Module	51+	Yes	Yes	No	Yes	Yes	Yes
Primary	Married	> 5 years	First Line	1	Primary	First Line	> 5 years	Yes	Facility Module	41-50	No	Yes	Yes	Yes	No	No
Primary	Single	2 years to 5 years	First Line	1	Primary	First Line	2 years to 5 years	Yes	Facility Module	31-40	No	Yes	No	Yes	Yes	No
Tertiary	Married	> 5 years	First Line	1	Tertiary	First Line	> 5 years	No	Facility Module	31-40	Yes	Yes	No	Yes	Yes	Yes
Primary	widow/sep/Divor	> 5 years	First Line	1	Primary	First Line	> 5 years	No	Community Module	41-50	Yes	No	No	No	No	Yes
Primary	Married	> 5 years	First Line	1	Primary	First Line	> 5 years	Yes	Facility Module	51+	Yes	Yes	No	Yes	Yes	No
Primary	Married	> 5 years	Third Line	1	Primary	Third Line	> 5 years	Yes	Facility Module	51+	No	Yes	No	Yes	Yes	Yes
Primary	Single	2 years to 5 years	First Line	1	Primary	First Line	2 years to 5 years	Yes	Facility Module	31-40	No	Yes	No	Yes	Yes	No
Secondary	Married	> 5 years	First Line	1	Secondary	First Line	> 5 years	Yes	Facility Module	51+	Yes	Yes	No	Yes	No	Yes
Primary	widow/sep/Divor	> 5 years	First Line	1	Primary	First Line	> 5 years	Yes	Facility Module	51+	No	Yes	No	Yes	Yes	No
None	widow/sep/Divor	> 5 years	First Line	1	None	First Line	> 5 years	Yes	Community Module	41-50	Yes	Yes	Yes	No	Yes	Yes
None	Single	> 5 years	First Line	1	None	First Line	> 5 years	Yes	Facility Module	51+	No	Yes	No	Yes	Yes	No
None	Married	> 5 years	First Line	1	None	First Line	> 5 years	Yes	Facility Module	18-30	No	Yes	No	Yes	Yes	No
Primary	Married	> 5 years	First Line	1	Primary	First Line	> 5 years	Yes	Facility Module	51+	Yes	No	No	Yes	Yes	No
Primary	Married	2 years to 5 years	First Line	1	Primary	First Line	2 years to 5 years	Yes	Facility Module	41-50	Yes	Yes	No	Yes	Yes	Yes
Secondary	Married	> 5 years	First Line	1	Secondary	First Line	> 5 years	Yes	Facility Module	51+	No	Yes	No	Yes	Yes	No
Primary	Married	> 5 years	Second Line	1	Primary	Second Line	> 5 years	Yes	Facility Module	41-50	No	Yes	No	Yes	No	No
Primary	Married	> 5 years	First Line	1	Primary	First Line	> 5 years	Yes	Facility Module	31-40	No	No	No	Yes	No	No
Primary	Single	> 5 years	First Line	1	Primary	First Line	> 5 years	Yes	Facility Module	41-50	Yes	Yes	No	Yes	Yes	No
None	Single	> 5 years	Second Line	1	None	Second Line	> 5 years	Yes	Facility Module	18-30	No	Yes	No	No	Yes	No
Primary	Single	> 5 years	First Line	1	Primary	First Line	> 5 years	Yes	Facility Module	51+	No	No	No	Yes	No	Yes
Primary	Married	> 5 years	First Line	1	Primary	First Line	> 5 years	Yes	Facility Module	51+	No	No	No	Yes	Yes	No
None	Single	> 5 years	First Line	1	None	First Line	> 5 years	Yes	Facility Module	18-30	No	Yes	No	No	Yes	No
Tertiary	Married	> 5 years	Second Line	1	Tertiary	Second Line	> 5 years	Yes	Facility Module	31-40	No	Yes	No	Yes	Yes	No
Secondary	Married	> 5 years	First Line	1	Secondary	First Line	> 5 years	Yes	Facility Module	31-40	No	Yes	No	Yes	No	No
Secondary	Single	> 5 years	First Line	2	Secondary	First Line	> 5 years	Yes	Community Module	31-40	No	Yes	Yes	Yes	Yes	Yes
Primary	Married	> 5 years	First Line	1	Primary	First Line	> 5 years	Yes	Facility Module	41-50	Yes	No	No	Yes	Yes	No
Primary	Single	> 5 years	Third Line	1	Primary	Third Line	> 5 years	Yes	Facility Module	18-30	Yes	Yes	No	No	Yes	No
None	widow/sep/Divor	> 5 years	First Line	1	None	First Line	> 5 years	Yes	Facility Module	51+	No	Yes	No	No	Yes	Yes
Primary	Married	> 5 years	First Line	2	Primary	First Line	> 5 years	Yes	Community Module	41-50	Yes	Yes	Yes	Yes	Yes	Yes
None	Married	> 5 years	First Line	2	None	First Line	> 5 years	Yes	Community Module	51+	No	Yes	No	Yes	Yes	Yes
Primary	Married	> 5 years	First Line	2	Primary	First Line	> 5 years	Yes	Community Module	31-40	Yes	Yes	No	Yes	No	Yes
Primary	Single	> 5 years	First Line	2	Primary	First Line	> 5 years	Yes	Community Module	18-30	Yes	No	Yes	Yes	Yes	Yes
Secondary	Single	6 months to 1 year	First Line	1	Secondary	First Line	0 to 1 year	Yes	Facility Module	31-40	No	Yes	No	Yes	Yes	No
Primary	Single	> 5 years	First Line	1	Primary	First Line	> 5 years	Yes	Facility Module	41-50	No	Yes	No	Yes	No	No
Primary	Single	> 5 years	First Line	3	Primary	First Line	> 5 years	Yes	Facility Module	18-30	Yes	No	Yes	Yes	Yes	Yes
None	Married	> 5 years	Third Line	3	None	Third Line	> 5 years	Yes	Facility Module	51+	No	Yes	No	Yes	Yes	Yes
Primary	widow/sep/Divor	> 5 years	First Line	3	Primary	First Line	> 5 years	Yes	Facility Module	31-40	Yes	Yes	No	Yes	Yes	Yes
None	Married	6 months to 1 year	First Line	3	None	First Line	0 to 1 year	Yes	Facility Module	31-40	Yes	Yes	Yes	Yes	Yes	Yes
Secondary	Single	6 months to 1 year	First Line	3	Secondary	First Line	0 to 1 year	Yes	Facility Module	18-30	Yes	Yes	No	Yes	Yes	Yes
Primary	Married	2 years to 5 years	First Line	3	Primary	First Line	2 years to 5 years	Yes	Facility Module	31-40	No	Yes	No	Yes	Yes	Yes
None	Married	> 5 years	First Line	3	None	First Line	> 5 years	Yes	Facility Module	41-50	No	No	No	Yes	Yes	Yes
Primary	Married	> 5 years	First Line	3	Primary	First Line	> 5 years	Yes	Facility Module	31-40	Yes	Yes	Yes	Yes	Yes	Yes
None	Single	> 5 years	First Line	3	None	First Line	> 5 years	Yes	Facility Module	41-50	No	Yes	Yes	Yes	Yes	Yes
None	Single	2 years to 5 years	First Line	3	None	First Line	2 years to 5 years	Yes	Community Module	31-40	No	Yes	No	Yes	Yes	Yes
Primary	Married	> 5 years	First Line	3	Primary	First Line	> 5 years	Yes	Facility Module	31-40	Yes	Yes	No	Yes	Yes	Yes
None	Married	> 5 years	First Line	3	None	First Line	> 5 years	Yes	Facility Module	41-50	Yes	Yes	No	No	Yes	Yes
Primary	Married	> 5 years	First Line	3	Primary	First Line	> 5 years	Yes	Facility Module	41-50	Yes	Yes	No	Yes	Yes	Yes
Primary	Single	> 5 years	First Line	3	Primary	First Line	> 5 years	Yes	Facility Module	31-40	No	Yes	No	Yes	Yes	Yes
Primary	widow/sep/Divor	> 5 years	First Line	3	Primary	First Line	> 5 years	Yes	Facility Module	41-50	Yes	Yes	No	Yes	Yes	Yes
Secondary	Single	> 5 years	First Line	3	Secondary	First Line	> 5 years	Yes	Facility Module	18-30	No	Yes	No	Yes	Yes	Yes
Secondary	Married	> 5 years	First Line	3	Secondary	First Line	> 5 years	Yes	Facility Module	31-40	Yes	Yes	No	Yes	Yes	Yes
None	widow/sep/Divor	> 5 years	First Line	3	None	First Line	> 5 years	Yes	Facility Module	51+	No	Yes	No	No	Yes	Yes
None	Married	> 5 years	First Line	3	None	First Line	> 5 years	Yes	Facility Module	41-50	No	Yes	No	Yes	Yes	Yes
None	Married	6 months to 1 year	First Line	3	None	First Line	0 to 1 year	Yes	Facility Module	51+	Yes	Yes	No	Yes	Yes	Yes
Secondary	widow/sep/Divor	> 5 years	First Line	3	Secondary	First Line	> 5 years	Yes	Facility Module	51+	Yes	Yes	No	No	Yes	Yes
Primary	widow/sep/Divor	> 5 years	First Line	3	Primary	First Line	> 5 years	Yes	Facility Module	51+	Yes	Yes	Yes	Yes	Yes	Yes
None	Married	> 5 years	First Line	3	None	First Line	> 5 years	Yes	Facility Module	31-40	Yes	Yes	No	Yes	Yes	Yes
None	Married	> 5 years	First Line	3	None	First Line	> 5 years	Yes	Facility Module	41-50	Yes	Yes	No	Yes	Yes	Yes
None	Married	> 5 years	First Line	2	None	First Line	> 5 years	Yes	Community Module	41-50	Yes	No	Yes	Yes	Yes	Yes
None	Married	> 5 years	First Line	2	None	First Line	> 5 years	Yes	Community Module	51+	No	No	Yes	Yes	Yes	Yes
Primary	Single	> 5 years	First Line	2	Primary	First Line	> 5 years	Yes	Community Module	31-40	Yes	Yes	Yes	Yes	Yes	Yes
Primary	Married	2 years to 5 years	First Line	2	Primary	First Line	2 years to 5 years	Yes	Community Module	31-40	Yes	Yes	Yes	Yes	Yes	Yes
Primary	Married	> 5 years	First Line	2	Primary	First Line	> 5 years	Yes	Community Module	51+	Yes	Yes	Yes	Yes	Yes	Yes
Primary	Married	> 5 years	Second Line	2	Primary	Second Line	> 5 years	Yes	Community Module	51+	Yes	Yes	Yes	Yes	Yes	Yes
Primary	Married	2 years to 5 years	First Line	2	Primary	First Line	2 years to 5 years	Yes	Community Module	31-40	Yes	Yes	Yes	Yes	Yes	Yes
Primary	Married	> 5 years	Second Line	2	Primary	Second Line	> 5 years	Yes	Community Module	31-40	Yes	Yes	Yes	Yes	Yes	Yes
Primary	Married	> 5 years	First Line	2	Primary	First Line	> 5 years	Yes	Community Module	51+	Yes	Yes	Yes	Yes	Yes	Yes
Tertiary	Married	> 5 years	First Line	1	Tertiary	First Line	> 5 years	Yes	Facility Module	31-40	No	Yes	No	Yes	Yes	No
Primary	Single	> 5 years	First Line	1	Primary	First Line	> 5 years	Yes	Facility Module	41-50	No	Yes	No	Yes	Yes	Yes
Secondary	Single	> 5 years	First Line	1	Secondary	First Line	> 5 years	Yes	Facility Module	31-40	Yes	Yes	No	Yes	Yes	No
Primary	Married	> 5 years	First Line	1	Primary	First Line	> 5 years	Yes	Facility Module	31-40	No	Yes	No	No	Yes	Yes
Secondary	Married	> 5 years	First Line	1	Secondary	First Line	> 5 years	Yes	Facility Module	51+	Yes	No	No	Yes	No	No
Primary	Married	> 5 years	First Line	1	Primary	First Line	> 5 years	Yes	Facility Module	41-50	No	Yes	No	Yes	Yes	Yes
Primary	Married	> 5 years	First Line	1	Primary	First Line	> 5 years	Yes	Facility Module	41-50	Yes	Yes	No	Yes	Yes	Yes
Primary	Married	> 5 years	First Line	1	Primary	First Line	> 5 years	Yes	Community Module	41-50	Yes	Yes	No	Yes	No	Yes
None	Married	2 years to 5 years	First Line	1	None	First Line	2 years to 5 years	Yes	Facility Module	51+	Yes	No	Yes	Yes	Yes	Yes
None	widow/sep/Divor	> 5 years	First Line	1	None	First Line	> 5 years	Yes	Community Module	41-50	Yes	Yes	Yes	Yes	Yes	No
Primary	Single	> 5 years	First Line	1	Primary	First Line	> 5 years	Yes	Facility Module	31-40	No	Yes	Yes	Yes	Yes	No
None	widow/sep/Divor	> 5 years	First Line	1	None	First Line	> 5 years	Yes	Facility Module	41-50	Yes	Yes	Yes	Yes	Yes	Yes
None	widow/sep/Divor	> 5 years	First Line	1	None	First Line	> 5 years	Yes	Facility Module	41-50	No	Yes	Yes	Yes	Yes	Yes
Primary	Married	> 5 years	First Line	1	Primary	First Line	> 5 years	Yes	Facility Module	51+	No	Yes	Yes	Yes	Yes	Yes
Primary	Married	> 5 years	First Line	1	Primary	First Line	> 5 years	Yes	Facility Module	31-40	No	Yes	Yes	Yes	Yes	No
Primary	Married	> 5 years	First Line	1	Primary	First Line	> 5 years	Yes	Facility Module	51+	No	Yes	Yes	Yes	Yes	Yes
Primary	Married	> 5 years	First Line	1	Primary	First Line	> 5 years	Yes	Facility Module	41-50	Yes	Yes	Yes	Yes	Yes	No
Primary	Single	2 years to 5 years	First Line	1	Primary	First Line	2 years to 5 years	Yes	Facility Module	18-30	No	Yes	Yes	Yes	Yes	No
Tertiary	Married	> 5 years	First Line	1	Tertiary	First Line	> 5 years	Yes	Facility Module	41-50	No	Yes	Yes	Yes	Yes	Yes
Primary	Married	> 5 years	Second Line	1	Primary	Second Line	> 5 years	Yes	Facility Module	41-50	Yes	Yes	Yes	Yes	No	No
Primary	widow/sep/Divor	> 5 years	First Line	1	Primary	First Line	> 5 years	Yes	Facility Module	51+	No	Yes	Yes	Yes	Yes	Yes
Primary	Married	> 5 years	First Line	1	Primary	First Line	> 5 years	Yes	Facility Module	31-40	Yes	Yes	Yes	Yes	Yes	Yes
Primary	Married	> 5 years	First Line	1	Primary	First Line	> 5 years	Yes	Facility Module	31-40	No	Yes	Yes	Yes	No	Yes
Primary	Married	> 5 years	First Line	1	Primary	First Line	> 5 years	Yes	Facility Module	41-50	No	Yes	Yes	Yes	Yes	Yes
Primary	Married	> 5 years	First Line	1	Primary	First Line	> 5 years	Yes	Facility Module	41-50	No	Yes	Yes	Yes	Yes	Yes
None	Married	> 5 years	First Line	1	None	First Line	> 5 years	Yes	Facility Module	41-50	No	Yes	Yes	Yes	Yes	Yes
Primary	Married	> 5 years	First Line	1	Primary	First Line	> 5 years	Yes	Facility Module	41-50	No	Yes	Yes	Yes	Yes	Yes
Primary	widow/sep/Divor	> 5 years	First Line	1	Primary	First Line	> 5 years	Yes	Facility Module	41-50	No	Yes	No	Yes	Yes	Yes
Primary	Married	2 years to 5 years	First Line	1	Primary	First Line	2 years to 5 years	Yes	Facility Module	31-40	No	Yes	Yes	Yes	Yes	Yes
Primary	Married	6 months to 1 year	First Line	1	Primary	First Line	0 to 1 year	No	Facility Module	41-50	Yes	Yes	Yes	Yes	Yes	Yes
Primary	Single	6 months to 1 year	First Line	1	Primary	First Line	0 to 1 year	Yes	Facility Module	18-30	No	No	Yes	Yes	Yes	No
Secondary	Single	> 5 years	First Line	1	Secondary	First Line	> 5 years	Yes	Facility Module	41-50	Yes	Yes	Yes	Yes	Yes	No
Secondary	Married	> 5 years	First Line	1	Secondary	First Line	> 5 years	Yes	Facility Module	51+	No	Yes	Yes	Yes	Yes	Yes
Secondary	Single	> 5 years	Second Line	1	Secondary	Second Line	> 5 years	Yes	Community Module	41-50	Yes	Yes	Yes	Yes	No	Yes
None	widow/sep/Divor	> 5 years	First Line	1	None	First Line	> 5 years	Yes	Facility Module	51+	No	Yes	Yes	Yes	Yes	Yes
Secondary	Single	> 5 years	First Line	1	Secondary	First Line	> 5 years	Yes	Facility Module	18-30	No	Yes	Yes	Yes	No	Yes
Primary	Married	> 5 years	First Line	1	Primary	First Line	> 5 years	Yes	Facility Module	41-50	No	Yes	Yes	Yes	Yes	Yes
Secondary	Single	> 5 years	First Line	1	Secondary	First Line	> 5 years	Yes	Facility Module	18-30	Yes	Yes	Yes	Yes	No	Yes
Primary	Single	> 5 years	First Line	1	Primary	First Line	> 5 years	Yes	Facility Module	31-40	No	Yes	Yes	Yes	Yes	Yes
Tertiary	Single	> 5 years	Second Line	1	Tertiary	Second Line	> 5 years	Yes	Facility Module	18-30	Yes	No	Yes	Yes	No	No
Secondary	Married	> 5 years	First Line	1	Secondary	First Line	> 5 years	Yes	Facility Module	51+	No	Yes	Yes	Yes	No	Yes
Secondary	Married	> 5 years	First Line	1	Secondary	First Line	> 5 years	Yes	Facility Module	31-40	Yes	Yes	Yes	Yes	No	Yes
Primary	Single	> 5 years	Third Line	1	Primary	Third Line	> 5 years	Yes	Facility Module	31-40	No	No	Yes	Yes	Yes	Yes
Primary	Married	> 5 years	First Line	1	Primary	First Line	> 5 years	Yes	Facility Module	51+	No	No	Yes	Yes	Yes	Yes
Secondary	Married	> 5 years	First Line	1	Secondary	First Line	> 5 years	Yes	Facility Module	41-50	Yes	Yes	Yes	Yes	Yes	Yes
Primary	Single	> 5 years	First Line	1	Primary	First Line	> 5 years	Yes	Facility Module	41-50	No	Yes	Yes	Yes	Yes	Yes
Primary	widow/sep/Divor	> 5 years	First Line	1	Primary	First Line	> 5 years	Yes	Community Module	51+	Yes	No	Yes	Yes	No	Yes
Primary	Single	> 5 years	First Line	1	Primary	First Line	> 5 years	Yes	Facility Module	31-40	No	Yes	Yes	Yes	Yes	Yes
Primary	Married	> 5 years	First Line	1	Primary	First Line	> 5 years	Yes	Community Module	51+	Yes	Yes	Yes	Yes	Yes	No
None	Married	> 5 years	First Line	1	None	First Line	> 5 years	Yes	Facility Module	41-50	No	No	Yes	Yes	Yes	Yes
Primary	Single	> 5 years	First Line	1	Primary	First Line	> 5 years	Yes	Facility Module	31-40	Yes	Yes	Yes	Yes	No	No
Primary	Married	> 5 years	First Line	1	Primary	First Line	> 5 years	Yes	Facility Module	31-40	No	Yes	Yes	Yes	No	Yes
None	Married	> 5 years	Second Line	2	None	Second Line	> 5 years	Yes	Community Module	51+	Yes	No	Yes	Yes	Yes	Yes
None	Married	> 5 years	First Line	3	None	First Line	> 5 years	Yes	Community Module	51+	No	Yes	No	Yes	Yes	Yes
Primary	Single	2 years to 5 years	First Line	3	Primary	First Line	2 years to 5 years	Yes	Facility Module	18-30	Yes	Yes	No	Yes	Yes	Yes
Primary	Single	> 5 years	First Line	3	Primary	First Line	> 5 years	Yes	Facility Module	31-40	Yes	Yes	Yes	Yes	Yes	Yes
None	Married	2 years to 5 years	First Line	3	None	First Line	2 years to 5 years	Yes	Facility Module	31-40	Yes	Yes	Yes	No	Yes	Yes
None	Married	> 5 years	First Line	2	None	First Line	> 5 years	Yes	Community Module	41-50	Yes	Yes	Yes	Yes	No	Yes
Primary	Married	2 years to 5 years	First Line	2	Primary	First Line	2 years to 5 years	Yes	Community Module	18-30	Yes	No	Yes	Yes	Yes	Yes
None	Married	> 5 years	Second Line	2	None	Second Line	> 5 years	Yes	Community Module	51+	Yes	Yes	Yes	Yes	Yes	Yes
Secondary	Married	2 years to 5 years	First Line	2	Secondary	First Line	2 years to 5 years	Yes	Community Module	31-40	Yes	Yes	Yes	Yes	Yes	Yes
Secondary	Single	> 5 years	First Line	2	Secondary	First Line	> 5 years	Yes	Community Module	41-50	Yes	Yes	Yes	Yes	Yes	Yes
Primary	Married	2 years to 5 years	First Line	2	Primary	First Line	2 years to 5 years	Yes	Community Module	31-40	Yes	Yes	Yes	Yes	Yes	Yes
None	Married	2 years to 5 years	First Line	2	None	First Line	2 years to 5 years	Yes	Community Module	41-50	Yes	Yes	Yes	Yes	Yes	Yes
None	Married	> 5 years	First Line	2	None	First Line	> 5 years	Yes	Community Module	41-50	Yes	Yes	Yes	Yes	Yes	Yes
None	Married	> 5 years	First Line	2	None	First Line	> 5 years	Yes	Community Module	51+	Yes	Yes	Yes	Yes	No	Yes
None	Married	2 years to 5 years	First Line	2	None	First Line	2 years to 5 years	Yes	Community Module	41-50	Yes	Yes	Yes	Yes	Yes	Yes
None	Married	> 5 years	First Line	2	None	First Line	> 5 years	Yes	Community Module	51+	Yes	Yes	Yes	Yes	Yes	Yes
Secondary	Single	> 5 years	First Line	2	Secondary	First Line	> 5 years	Yes	Community Module	31-40	Yes	No	Yes	Yes	No	Yes
None	Married	2 years to 5 years	First Line	2	None	First Line	2 years to 5 years	No	Community Module	41-50	Yes	No	Yes	Yes	Yes	Yes
Secondary	Married	2 years to 5 years	First Line	2	Secondary	First Line	2 years to 5 years	Yes	Community Module	31-40	Yes	No	Yes	Yes	No	Yes
Primary	Single	6 months to 1 year	First Line	2	Primary	First Line	0 to 1 year	No	Community Module	18-30	Yes	No	Yes	Yes	Yes	Yes
Primary	widow/sep/Divor	> 5 years	First Line	3	Primary	First Line	> 5 years	Yes	Facility Module	31-40	No	Yes	No	Yes	Yes	Yes
Primary	Married	> 5 years	First Line	3	Primary	First Line	> 5 years	Yes	Facility Module	41-50	No	Yes	No	Yes	Yes	Yes
Primary	widow/sep/Divor	> 5 years	First Line	3	Primary	First Line	> 5 years	Yes	Facility Module	18-30	Yes	No	No	Yes	Yes	No
Primary	Married	> 5 years	First Line	3	Primary	First Line	> 5 years	Yes	Facility Module	51+	Yes	No	No	Yes	Yes	No
Secondary	Single	> 5 years	First Line	3	Secondary	First Line	> 5 years	Yes	Facility Module	51+	No	Yes	Yes	Yes	Yes	Yes
Tertiary	Married	6 months to 1 year	First Line	1	Tertiary	First Line	0 to 1 year	Yes	Facility Module	31-40	No	No	Yes	Yes	Yes	No
Primary	widow/sep/Divor	> 5 years	First Line	1	Primary	First Line	> 5 years	Yes	Facility Module	41-50	Yes	Yes	Yes	Yes	No	No
Primary	Single	> 5 years	First Line	1	Primary	First Line	> 5 years	Yes	Facility Module	18-30	No	Yes	Yes	Yes	Yes	No
Secondary	Married	> 5 years	First Line	1	Secondary	First Line	> 5 years	Yes	Facility Module	51+	Yes	Yes	Yes	Yes	No	Yes
Secondary	Married	> 5 years	First Line	1	Secondary	First Line	> 5 years	Yes	Community Module	51+	Yes	Yes	Yes	Yes	Yes	Yes
Tertiary	Single	> 5 years	First Line	3	Tertiary	First Line	> 5 years	Yes	Facility Module	18-30	No	Yes	No	No	Yes	Yes
Secondary	Married	2 years to 5 years	First Line	1	Secondary	First Line	2 years to 5 years	Yes	Facility Module	41-50	No	Yes	Yes	Yes	Yes	Yes
None	widow/sep/Divor	> 5 years	First Line	3	None	First Line	> 5 years	Yes	Facility Module	41-50	No	Yes	No	Yes	No	No
Primary	widow/sep/Divor	> 5 years	First Line	3	Primary	First Line	> 5 years	Yes	Facility Module	31-40	No	Yes	Yes	Yes	Yes	Yes
Primary	Single	> 5 years	First Line	3	Primary	First Line	> 5 years	Yes	Facility Module	31-40	No	No	No	Yes	No	No
None	Single	> 5 years	First Line	3	None	First Line	> 5 years	Yes	Facility Module	41-50	No	Yes	Yes	Yes	Yes	No
Primary	Single	2 years to 5 years	First Line	1	Primary	First Line	2 years to 5 years	Yes	Facility Module	31-40	Yes	Yes	Yes	Yes	Yes	Yes
Primary	Married	> 5 years	First Line	3	Primary	First Line	> 5 years	Yes	Facility Module	31-40	No	Yes	No	Yes	No	Yes
None	widow/sep/Divor	> 5 years	First Line	3	None	First Line	> 5 years	Yes	Facility Module	41-50	No	No	No	Yes	No	No
Primary	Single	2 years to 5 years	First Line	2	Primary	First Line	2 years to 5 years	No	Community Module	18-30	Yes	No	Yes	Yes	No	Yes
Secondary	Married	> 5 years	First Line	2	Secondary	First Line	> 5 years	Yes	Community Module	18-30	Yes	No	Yes	Yes	Yes	Yes
None	Married	> 5 years	First Line	2	None	First Line	> 5 years	Yes	Community Module	41-50	Yes	Yes	Yes	Yes	No	Yes
Primary	Married	> 5 years	First Line	1	Primary	First Line	> 5 years	Yes	Facility Module	41-50	Yes	Yes	Yes	Yes	No	Yes
None	Married	> 5 years	First Line	2	None	First Line	> 5 years	Yes	Community Module	51+	Yes	No	Yes	Yes	Yes	Yes
Primary	Married	> 5 years	First Line	3	Primary	First Line	> 5 years	Yes	Facility Module	51+	No	Yes	No	Yes	Yes	Yes
Primary	Married	> 5 years	First Line	2	Primary	First Line	> 5 years	Yes	Community Module	31-40	Yes	Yes	Yes	Yes	Yes	Yes
None	Married	> 5 years	First Line	2	None	First Line	> 5 years	Yes	Community Module	41-50	Yes	Yes	Yes	Yes	No	Yes
None	Married	> 5 years	First Line	3	None	First Line	> 5 years	Yes	Facility Module	41-50	No	No	No	Yes	No	Yes
Primary	widow/sep/Divor	> 5 years	First Line	3	Primary	First Line	> 5 years	Yes	Facility Module	31-40	No	Yes	No	Yes	Yes	Yes
Primary	Married	> 5 years	First Line	3	Primary	First Line	> 5 years	Yes	Facility Module	31-40	No	Yes	No	Yes	No	Yes
None	Married	> 5 years	First Line	3	None	First Line	> 5 years	Yes	Community Module	41-50	No	No	No	Yes	No	Yes
None	Married	2 years to 5 years	First Line	3	None	First Line	2 years to 5 years	Yes	Community Module	51+	No	No	No	Yes	No	Yes
None	Married	> 5 years	First Line	3	None	First Line	> 5 years	Yes	Community Module	41-50	No	No	No	Yes	No	Yes
Secondary	Married	> 5 years	First Line	3	Secondary	First Line	> 5 years	Yes	Community Module	41-50	No	Yes	No	Yes	No	Yes
None	Married	> 5 years	First Line	3	None	First Line	> 5 years	Yes	Community Module	41-50	No	No	No	Yes	No	Yes
Primary	Married	> 5 years	First Line	3	Primary	First Line	> 5 years	Yes	Facility Module	41-50	No	No	No	Yes	No	No
None	Married	> 5 years	First Line	3	None	First Line	> 5 years	Yes	Facility Module	41-50	No	No	Yes	Yes	Yes	No
Primary	Married	2 years to 5 years	First Line	3	Primary	First Line	2 years to 5 years	Yes	Community Module	31-40	No	Yes	No	Yes	Yes	Yes
Primary	Married	2 years to 5 years	First Line	3	Primary	First Line	2 years to 5 years	Yes	Facility Module	31-40	No	Yes	Yes	Yes	No	Yes
None	Married	> 5 years	Second Line	2	None	Second Line	> 5 years	Yes	Community Module	51+	No	Yes	Yes	Yes	Yes	Yes
Primary	Married	> 5 years	First Line	2	Primary	First Line	> 5 years	Yes	Community Module	31-40	Yes	Yes	Yes	Yes	Yes	Yes
Secondary	Married	2 years to 5 years	First Line	2	Secondary	First Line	2 years to 5 years	Yes	Community Module	31-40	Yes	Yes	Yes	Yes	Yes	Yes
Primary	Married	> 5 years	First Line	2	Primary	First Line	> 5 years	Yes	Community Module	31-40	Yes	Yes	Yes	Yes	Yes	Yes
Primary	Married	> 5 years	First Line	1	Primary	First Line	> 5 years	Yes	Facility Module	31-40	No	Yes	Yes	Yes	No	Yes
Tertiary	Married	> 5 years	Second Line	1	Tertiary	Second Line	> 5 years	Yes	Facility Module	31-40	No	Yes	Yes	Yes	No	No
Primary	Single	> 5 years	First Line	1	Primary	First Line	> 5 years	Yes	Community Module	31-40	No	Yes	Yes	Yes	No	Yes
None	widow/sep/Divor	> 5 years	First Line	1	None	First Line	> 5 years	Yes	Facility Module	51+	Yes	Yes	Yes	Yes	No	No
Secondary	Single	2 years to 5 years	First Line	1	Secondary	First Line	2 years to 5 years	Yes	Facility Module	18-30	Yes	No	Yes	No	Yes	No
Secondary	Single	> 5 years	Second Line	1	Secondary	Second Line	> 5 years	Yes	Facility Module	18-30	Yes	No	Yes	Yes	No	Yes
None	Married	> 5 years	First Line	1	None	First Line	> 5 years	Yes	Facility Module	41-50	No	Yes	Yes	Yes	Yes	Yes
None	widow/sep/Divor	> 5 years	Second Line	1	None	Second Line	> 5 years	Yes	Facility Module	51+	Yes	Yes	Yes	Yes	Yes	No
Primary	Married	> 5 years	Third Line	1	Primary	Third Line	> 5 years	Yes	Facility Module	51+	Yes	Yes	Yes	Yes	No	No
Primary	Single	> 5 years	First Line	1	Primary	First Line	> 5 years	Yes	Facility Module	31-40	No	No	Yes	Yes	No	No
Primary	Married	> 5 years	First Line	1	Primary	First Line	> 5 years	Yes	Facility Module	51+	Yes	Yes	Yes	Yes	Yes	No
Primary	Married	> 5 years	First Line	1	Primary	First Line	> 5 years	Yes	Facility Module	31-40	No	Yes	Yes	Yes	Yes	No
None	Single	> 5 years	Second Line	1	None	Second Line	> 5 years	Yes	Facility Module	31-40	Yes	No	Yes	Yes	No	No
Primary	Single	> 5 years	First Line	1	Primary	First Line	> 5 years	Yes	Facility Module	31-40	No	Yes	Yes	Yes	Yes	No
Primary	Married	> 5 years	First Line	1	Primary	First Line	> 5 years	Yes	Facility Module	41-50	Yes	Yes	Yes	Yes	No	No
Primary	Married	> 5 years	First Line	1	Primary	First Line	> 5 years	Yes	Facility Module	51+	No	Yes	Yes	Yes	No	No
None	widow/sep/Divor	> 5 years	First Line	1	None	First Line	> 5 years	Yes	Facility Module	51+	Yes	Yes	Yes	Yes	No	No
Primary	Married	> 5 years	First Line	1	Primary	First Line	> 5 years	Yes	Community Module	41-50	Yes	Yes	Yes	Yes	No	Yes
Primary	Single	> 5 years	First Line	1	Primary	First Line	> 5 years	Yes	Facility Module	31-40	No	Yes	Yes	Yes	Yes	No
Primary	Married	> 5 years	First Line	1	Primary	First Line	> 5 years	Yes	Community Module	41-50	Yes	No	Yes	Yes	Yes	Yes
Primary	Married	> 5 years	First Line	1	Primary	First Line	> 5 years	Yes	Community Module	41-50	No	Yes	Yes	Yes	No	Yes
Tertiary	Married	> 5 years	First Line	1	Tertiary	First Line	> 5 years	Yes	Facility Module	51+	No	Yes	Yes	No	Yes	No
Primary	Married	> 5 years	First Line	1	Primary	First Line	> 5 years	Yes	Facility Module	41-50	Yes	Yes	Yes	No	Yes	Yes
Primary	Single	> 5 years	First Line	1	Primary	First Line	> 5 years	Yes	Facility Module	18-30	Yes	Yes	Yes	Yes	Yes	No
Primary	Married	> 5 years	First Line	1	Primary	First Line	> 5 years	Yes	Facility Module	41-50	No	Yes	Yes	Yes	Yes	Yes
Tertiary	Single	2 years to 5 years	First Line	1	Tertiary	First Line	2 years to 5 years	No	Facility Module	31-40	No	No	Yes	Yes	No	Yes
Primary	Single	2 years to 5 years	First Line	2	Primary	First Line	2 years to 5 years	Yes	Community Module	18-30	Yes	Yes	Yes	Yes	Yes	Yes
Primary	Single	2 years to 5 years	First Line	2	Primary	First Line	2 years to 5 years	No	Facility Module	18-30	Yes	No	Yes	Yes	No	Yes
None	Married	> 5 years	First Line	2	None	First Line	> 5 years	Yes	Community Module	51+	Yes	Yes	Yes	Yes	Yes	Yes
Primary	Married	> 5 years	First Line	2	Primary	First Line	> 5 years	Yes	Community Module	31-40	Yes	Yes	Yes	Yes	Yes	Yes
None	Married	> 5 years	First Line	2	None	First Line	> 5 years	Yes	Community Module	41-50	Yes	Yes	Yes	Yes	Yes	Yes
None	Married	> 5 years	Second Line	2	None	Second Line	> 5 years	Yes	Community Module	51+	Yes	Yes	Yes	Yes	Yes	Yes
Tertiary	Single	2 years to 5 years	First Line	2	Tertiary	First Line	2 years to 5 years	Yes	Community Module	18-30	Yes	Yes	Yes	Yes	Yes	Yes
Tertiary	Married	2 years to 5 years	First Line	2	Tertiary	First Line	2 years to 5 years	Yes	Community Module	41-50	Yes	Yes	Yes	Yes	Yes	Yes
Tertiary	Married	2 years to 5 years	First Line	2	Tertiary	First Line	2 years to 5 years	Yes	Facility Module	31-40	Yes	Yes	Yes	Yes	Yes	Yes
Tertiary	Married	> 5 years	First Line	2	Tertiary	First Line	> 5 years	Yes	Community Module	41-50	Yes	Yes	Yes	Yes	Yes	Yes
None	Married	> 5 years	First Line	2	None	First Line	> 5 years	Yes	Community Module	51+	Yes	Yes	Yes	Yes	Yes	Yes
Tertiary	Married	> 5 years	First Line	2	Tertiary	First Line	> 5 years	Yes	Community Module	31-40	Yes	Yes	Yes	Yes	Yes	Yes
Tertiary	Married	2 years to 5 years	First Line	2	Tertiary	First Line	2 years to 5 years	Yes	Community Module	18-30	Yes	Yes	Yes	Yes	Yes	Yes
Secondary	Married	2 years to 5 years	First Line	2	Secondary	First Line	2 years to 5 years	Yes	Facility Module	18-30	Yes	Yes	Yes	Yes	Yes	Yes
Secondary	Married	> 5 years	First Line	2	Secondary	First Line	> 5 years	Yes	Facility Module	31-40	Yes	Yes	Yes	Yes	Yes	Yes
Tertiary	Married	> 5 years	First Line	2	Tertiary	First Line	> 5 years	Yes	Community Module	31-40	Yes	Yes	Yes	Yes	Yes	Yes
Secondary	Single	> 5 years	First Line	1	Secondary	First Line	> 5 years	Yes	Facility Module	51+	No	Yes	No	Yes	No	Yes
Primary	Married	> 5 years	Second Line	1	Primary	Second Line	> 5 years	Yes	Facility Module	31-40	Yes	Yes	No	Yes	No	Yes
Primary	Married	> 5 years	First Line	1	Primary	First Line	> 5 years	Yes	Facility Module	41-50	Yes	Yes	Yes	Yes	No	Yes
Primary	Married	> 5 years	First Line	1	Primary	First Line	> 5 years	Yes	Facility Module	51+	Yes	Yes	No	Yes	No	No
Primary	Married	< 6 months	First Line	1	Primary	First Line	0 to 1 year	No	Facility Module	41-50	Yes	Yes	Yes	Yes	No	Yes
None	Married	> 5 years	First Line	1	None	First Line	> 5 years	Yes	Facility Module	41-50	Yes	Yes	Yes	Yes	No	No
None	widow/sep/Divor	> 5 years	First Line	3	None	First Line	> 5 years	Yes	Facility Module	31-40	No	No	No	Yes	No	No
Primary	Single	2 years to 5 years	First Line	3	Primary	First Line	2 years to 5 years	Yes	Facility Module	41-50	No	Yes	Yes	Yes	No	Yes
Primary	Married	> 5 years	First Line	3	Primary	First Line	> 5 years	Yes	Facility Module	41-50	No	No	No	Yes	No	Yes
None	widow/sep/Divor	> 5 years	First Line	3	None	First Line	> 5 years	Yes	Facility Module	41-50	No	No	No	Yes	No	Yes
Primary	Married	2 years to 5 years	First Line	3	Primary	First Line	2 years to 5 years	Yes	Facility Module	31-40	No	No	No	Yes	No	Yes
None	Single	> 5 years	First Line	3	None	First Line	> 5 years	Yes	Facility Module	51+	No	Yes	No	Yes	No	Yes
None	widow/sep/Divor	> 5 years	First Line	3	None	First Line	> 5 years	Yes	Community Module	51+	No	No	No	Yes	No	Yes
Primary	widow/sep/Divor	> 5 years	First Line	3	Primary	First Line	> 5 years	Yes	Facility Module	41-50	No	Yes	No	Yes	No	Yes
Primary	Married	> 5 years	First Line	3	Primary	First Line	> 5 years	Yes	Facility Module	51+	No	No	Yes	Yes	Yes	Yes
None	widow/sep/Divor	> 5 years	First Line	3	None	First Line	> 5 years	Yes	Facility Module	51+	No	No	No	Yes	No	Yes
None	Married	> 5 years	First Line	3	None	First Line	> 5 years	Yes	Facility Module	31-40	No	Yes	No	Yes	No	Yes
Secondary	Married	> 5 years	First Line	1	Secondary	First Line	> 5 years	Yes	Facility Module	41-50	Yes	Yes	Yes	Yes	No	No
Primary	Single	> 5 years	First Line	1	Primary	First Line	> 5 years	Yes	Facility Module	41-50	Yes	Yes	Yes	Yes	Yes	No
Tertiary	Married	> 5 years	First Line	1	Tertiary	First Line	> 5 years	Yes	Facility Module	51+	No	Yes	Yes	Yes	No	No
None	widow/sep/Divor	> 5 years	First Line	1	None	First Line	> 5 years	Yes	Facility Module	51+	Yes	Yes	Yes	No	No	No
Primary	Married	> 5 years	First Line	1	Primary	First Line	> 5 years	Yes	Facility Module	41-50	Yes	Yes	Yes	Yes	No	Yes
Primary	Married	> 5 years	First Line	1	Primary	First Line	> 5 years	No	Facility Module	51+	Yes	Yes	Yes	Yes	No	No
Primary	Married	2 years to 5 years	First Line	1	Primary	First Line	2 years to 5 years	Yes	Facility Module	31-40	No	Yes	Yes	Yes	No	No
None	Married	> 5 years	First Line	1	None	First Line	> 5 years	Yes	Facility Module	31-40	No	Yes	Yes	Yes	No	No
Secondary	Married	> 5 years	First Line	1	Secondary	First Line	> 5 years	Yes	Facility Module	51+	No	Yes	No	Yes	Yes	No
Primary	Married	> 5 years	Second Line	1	Primary	Second Line	> 5 years	Yes	Facility Module	51+	No	Yes	Yes	Yes	No	No
None	Married	> 5 years	First Line	1	None	First Line	> 5 years	Yes	Facility Module	51+	No	Yes	Yes	Yes	No	No
Primary	Married	2 years to 5 years	First Line	1	Primary	First Line	2 years to 5 years	Yes	Facility Module	31-40	Yes	Yes	Yes	Yes	No	Yes
Primary	Married	> 5 years	First Line	1	Primary	First Line	> 5 years	Yes	Facility Module	41-50	Yes	Yes	No	Yes	No	No
Primary	Single	> 5 years	First Line	1	Primary	First Line	> 5 years	No	Facility Module	31-40	Yes	Yes	Yes	Yes	Yes	No
Primary	Single	> 5 years	First Line	1	Primary	First Line	> 5 years	Yes	Facility Module	51+	Yes	Yes	Yes	Yes	No	No
Secondary	Married	> 5 years	First Line	1	Secondary	First Line	> 5 years	Yes	Facility Module	31-40	No	Yes	Yes	Yes	No	No
Primary	Single	> 5 years	First Line	1	Primary	First Line	> 5 years	Yes	Facility Module	18-30	Yes	Yes	Yes	Yes	No	No
Secondary	Married	> 5 years	First Line	1	Secondary	First Line	> 5 years	Yes	Facility Module	41-50	No	Yes	Yes	Yes	Yes	No
None	Married	> 5 years	First Line	2	None	First Line	> 5 years	Yes	Community Module	41-50	Yes	Yes	Yes	Yes	Yes	Yes
None	Married	> 5 years	First Line	2	None	First Line	> 5 years	Yes	Community Module	51+	Yes	Yes	Yes	Yes	Yes	Yes
None	Married	> 5 years	First Line	2	None	First Line	> 5 years	Yes	Community Module	51+	Yes	Yes	Yes	Yes	Yes	Yes
Primary	Married	> 5 years	First Line	2	Primary	First Line	> 5 years	Yes	Community Module	31-40	Yes	Yes	Yes	Yes	Yes	Yes
None	Married	> 5 years	First Line	2	None	First Line	> 5 years	Yes	Community Module	51+	Yes	Yes	Yes	Yes	Yes	Yes
None	Married	> 5 years	First Line	2	None	First Line	> 5 years	Yes	Community Module	41-50	Yes	Yes	Yes	Yes	Yes	Yes
None	Married	> 5 years	First Line	2	None	First Line	> 5 years	Yes	Community Module	41-50	Yes	Yes	Yes	Yes	Yes	Yes
Secondary	Married	> 5 years	First Line	2	Secondary	First Line	> 5 years	Yes	Community Module	31-40	Yes	Yes	Yes	Yes	Yes	Yes
None	Married	> 5 years	First Line	2	None	First Line	> 5 years	Yes	Community Module	51+	Yes	Yes	Yes	Yes	Yes	Yes
None	Married	> 5 years	First Line	2	None	First Line	> 5 years	Yes	Community Module	51+	Yes	Yes	Yes	Yes	Yes	Yes
Primary	Single	> 5 years	Second Line	1	Primary	Second Line	> 5 years	No	Facility Module	18-30	Yes	No	Yes	No	Yes	No
Primary	Married	> 5 years	Second Line	1	Primary	Second Line	> 5 years	Yes	Facility Module	51+	Yes	Yes	No	Yes	Yes	Yes
Primary	Single	> 5 years	Second Line	1	Primary	Second Line	> 5 years	No	Facility Module	18-30	No	No	Yes	Yes	Yes	No
Primary	Married	> 5 years	First Line	1	Primary	First Line	> 5 years	Yes	Community Module	51+	Yes	Yes	Yes	Yes	Yes	Yes
Primary	Married	> 5 years	First Line	1	Primary	First Line	> 5 years	Yes	Facility Module	41-50	Yes	Yes	No	Yes	No	Yes
Tertiary	Married	> 5 years	First Line	1	Tertiary	First Line	> 5 years	No	Facility Module	41-50	Yes	Yes	Yes	Yes	No	No
Primary	Married	> 5 years	First Line	1	Primary	First Line	> 5 years	Yes	Facility Module	51+	No	Yes	Yes	Yes	No	Yes
Primary	Single	6 months to 1 year	First Line	1	Primary	First Line	0 to 1 year	No	Facility Module	18-30	No	Yes	Yes	Yes	No	No
None	widow/sep/Divor	> 5 years	First Line	1	None	First Line	> 5 years	Yes	Community Module	51+	Yes	Yes	Yes	No	Yes	Yes
Primary	Married	> 5 years	Third Line	1	Primary	Third Line	> 5 years	Yes	Facility Module	41-50	Yes	Yes	Yes	Yes	No	No
Primary	Married	2 years to 5 years	First Line	1	Primary	First Line	2 years to 5 years	Yes	Facility Module	51+	Yes	Yes	Yes	Yes	No	No
Primary	Married	> 5 years	Second Line	1	Primary	Second Line	> 5 years	Yes	Facility Module	31-40	Yes	Yes	Yes	Yes	Yes	Yes
Tertiary	Married	> 5 years	First Line	1	Tertiary	First Line	> 5 years	Yes	Facility Module	51+	Yes	No	No	Yes	No	Yes
Primary	Married	> 5 years	First Line	1	Primary	First Line	> 5 years	Yes	Facility Module	41-50	Yes	Yes	Yes	Yes	No	No
Tertiary	Married	> 5 years	First Line	1	Tertiary	First Line	> 5 years	Yes	Facility Module	41-50	No	Yes	Yes	Yes	No	Yes
None	Single	> 5 years	First Line	1	None	First Line	> 5 years	Yes	Facility Module	41-50	Yes	Yes	Yes	Yes	No	Yes
Primary	Married	> 5 years	First Line	1	Primary	First Line	> 5 years	Yes	Facility Module	51+	No	Yes	Yes	No	No	Yes
Primary	Married	> 5 years	First Line	1	Primary	First Line	> 5 years	Yes	Community Module	51+	No	Yes	No	Yes	Yes	Yes
Primary	Married	> 5 years	First Line	1	Primary	First Line	> 5 years	Yes	Facility Module	31-40	No	Yes	Yes	Yes	Yes	No
Primary	Single	> 5 years	First Line	1	Primary	First Line	> 5 years	Yes	Facility Module	51+	No	Yes	Yes	Yes	No	Yes
Primary	Married	> 5 years	First Line	1	Primary	First Line	> 5 years	Yes	Facility Module	41-50	Yes	No	Yes	Yes	Yes	No
None	Married	> 5 years	First Line	1	None	First Line	> 5 years	Yes	Facility Module	51+	Yes	Yes	Yes	Yes	No	No
None	Single	> 5 years	First Line	1	None	First Line	> 5 years	Yes	Facility Module	51+	No	Yes	Yes	Yes	Yes	Yes
None	widow/sep/Divor	> 5 years	First Line	1	None	First Line	> 5 years	Yes	Facility Module	51+	No	Yes	Yes	Yes	Yes	Yes
Secondary	widow/sep/Divor	> 5 years	First Line	1	Secondary	First Line	> 5 years	Yes	Facility Module	41-50	No	Yes	Yes	No	No	No
Secondary	Married	2 years to 5 years	First Line	1	Secondary	First Line	2 years to 5 years	Yes	Facility Module	31-40	No	Yes	Yes	Yes	No	Yes
Primary	Single	2 years to 5 years	First Line	1	Primary	First Line	2 years to 5 years	Yes	Facility Module	41-50	No	Yes	Yes	Yes	No	No
Tertiary	Married	> 5 years	First Line	1	Tertiary	First Line	> 5 years	Yes	Facility Module	41-50	No	Yes	Yes	Yes	Yes	Yes
Primary	Single	> 5 years	First Line	1	Primary	First Line	> 5 years	Yes	Facility Module	31-40	No	Yes	Yes	Yes	Yes	Yes
Tertiary	Married	> 5 years	First Line	1	Tertiary	First Line	> 5 years	Yes	Facility Module	41-50	No	No	Yes	Yes	Yes	Yes
None	Single	< 6 months	First Line	1	None	First Line	0 to 1 year	No	Facility Module	18-30	Yes	No	Yes	No	Yes	No
Primary	Single	2 years to 5 years	First Line	3	Primary	First Line	2 years to 5 years	Yes	Facility Module	18-30	No	Yes	No	Yes	Yes	No
Primary	Married	2 years to 5 years	First Line	3	Primary	First Line	2 years to 5 years	Yes	Facility Module	31-40	No	Yes	No	Yes	No	No
None	Single	> 5 years	First Line	3	None	First Line	> 5 years	Yes	Facility Module	51+	No	Yes	No	Yes	No	No
Primary	Married	2 years to 5 years	First Line	3	Primary	First Line	2 years to 5 years	Yes	Facility Module	31-40	No	No	No	Yes	No	Yes
Primary	Married	> 5 years	First Line	3	Primary	First Line	> 5 years	Yes	Facility Module	31-40	No	Yes	No	Yes	No	No
Primary	Married	> 5 years	First Line	3	Primary	First Line	> 5 years	Yes	Facility Module	31-40	No	No	No	Yes	No	Yes
Primary	Married	> 5 years	First Line	3	Primary	First Line	> 5 years	Yes	Facility Module	31-40	No	No	No	Yes	No	Yes
None	Married	2 years to 5 years	First Line	3	None	First Line	2 years to 5 years	Yes	Facility Module	41-50	No	No	No	Yes	No	No
None	Married	2 years to 5 years	First Line	3	None	First Line	2 years to 5 years	Yes	Facility Module	41-50	No	No	No	Yes	No	No
Secondary	Married	> 5 years	First Line	3	Secondary	First Line	> 5 years	Yes	Facility Module	41-50	No	No	No	Yes	No	Yes
Primary	Married	> 5 years	First Line	3	Primary	First Line	> 5 years	Yes	Facility Module	41-50	No	No	No	Yes	Yes	No
None	Married	> 5 years	First Line	3	None	First Line	> 5 years	Yes	Facility Module	51+	No	No	No	Yes	No	Yes
Primary	Married	2 years to 5 years	First Line	3	Primary	First Line	2 years to 5 years	No	Facility Module	31-40	No	Yes	No	Yes	No	No
Primary	Married	2 years to 5 years	First Line	3	Primary	First Line	2 years to 5 years	Yes	Facility Module	31-40	No	No	No	Yes	No	No
None	widow/sep/Divor	> 5 years	First Line	3	None	First Line	> 5 years	Yes	Facility Module	51+	No	Yes	No	Yes	Yes	No
None	Married	> 5 years	First Line	3	None	First Line	> 5 years	Yes	Facility Module	41-50	No	Yes	No	Yes	No	No
Primary	Married	2 years to 5 years	First Line	3	Primary	First Line	2 years to 5 years	No	Facility Module	31-40	No	No	Yes	Yes	No	No
Primary	Married	2 years to 5 years	First Line	3	Primary	First Line	2 years to 5 years	Yes	Facility Module	31-40	No	No	Yes	Yes	No	Yes
None	Married	> 5 years	First Line	3	None	First Line	> 5 years	Yes	Facility Module	41-50	No	No	Yes	Yes	No	Yes
None	Married	> 5 years	First Line	3	None	First Line	> 5 years	Yes	Facility Module	41-50	No	No	Yes	Yes	No	Yes
None	widow/sep/Divor	> 5 years	First Line	3	None	First Line	> 5 years	Yes	Facility Module	51+	No	Yes	Yes	Yes	No	Yes
None	widow/sep/Divor	> 5 years	First Line	3	None	First Line	> 5 years	Yes	Facility Module	51+	No	Yes	Yes	Yes	No	Yes
None	widow/sep/Divor	> 5 years	First Line	3	None	First Line	> 5 years	Yes	Facility Module	51+	No	No	Yes	Yes	Yes	Yes
None	Married	> 5 years	First Line	3	None	First Line	> 5 years	Yes	Facility Module	41-50	No	Yes	Yes	Yes	No	Yes
Primary	Married	2 years to 5 years	First Line	3	Primary	First Line	2 years to 5 years	Yes	Facility Module	31-40	No	No	Yes	Yes	Yes	Yes
Primary	Married	2 years to 5 years	First Line	3	Primary	First Line	2 years to 5 years	Yes	Facility Module	31-40	No	No	Yes	Yes	Yes	Yes
Primary	Married	2 years to 5 years	First Line	3	Primary	First Line	2 years to 5 years	Yes	Facility Module	31-40	No	No	Yes	Yes	Yes	Yes
None	Married	2 years to 5 years	First Line	3	None	First Line	2 years to 5 years	Yes	Facility Module	41-50	No	Yes	No	Yes	No	Yes
None	Married	2 years to 5 years	First Line	3	None	First Line	2 years to 5 years	Yes	Facility Module	41-50	No	Yes	No	Yes	No	Yes
Primary	Married	> 5 years	First Line	3	Primary	First Line	> 5 years	Yes	Facility Module	41-50	No	No	No	Yes	No	Yes
Primary	Married	> 5 years	First Line	3	Primary	First Line	> 5 years	Yes	Facility Module	41-50	No	No	No	Yes	No	Yes
Primary	Married	2 years to 5 years	First Line	3	Primary	First Line	2 years to 5 years	Yes	Facility Module	41-50	No	No	No	Yes	No	Yes
Primary	Married	2 years to 5 years	First Line	3	Primary	First Line	2 years to 5 years	Yes	Facility Module	41-50	No	No	No	Yes	No	Yes
Primary	widow/sep/Divor	> 5 years	First Line	1	Primary	First Line	> 5 years	Yes	Facility Module	51+	No	Yes	Yes	Yes	No	Yes
Primary	Married	> 5 years	First Line	1	Primary	First Line	> 5 years	Yes	Facility Module	41-50	No	Yes	Yes	Yes	Yes	Yes
Primary	Married	> 5 years	First Line	1	Primary	First Line	> 5 years	Yes	Facility Module	31-40	Yes	Yes	Yes	Yes	Yes	No
Primary	Married	> 5 years	First Line	1	Primary	First Line	> 5 years	Yes	Facility Module	41-50	No	Yes	Yes	Yes	Yes	No
Primary	Single	> 5 years	First Line	1	Primary	First Line	> 5 years	Yes	Facility Module	31-40	Yes	No	Yes	Yes	No	Yes
Primary	Married	> 5 years	First Line	1	Primary	First Line	> 5 years	Yes	Community Module	41-50	Yes	Yes	Yes	Yes	No	Yes
Primary	widow/sep/Divor	> 5 years	First Line	1	Primary	First Line	> 5 years	Yes	Facility Module	51+	No	Yes	No	No	No	No
Primary	Married	2 years to 5 years	First Line	1	Primary	First Line	2 years to 5 years	Yes	Facility Module	41-50	No	Yes	Yes	Yes	No	No
Primary	Single	> 5 years	Second Line	1	Primary	Second Line	> 5 years	No	Facility Module	18-30	No	Yes	Yes	Yes	No	Yes
Tertiary	Married	> 5 years	First Line	1	Tertiary	First Line	> 5 years	Yes	Facility Module	41-50	No	Yes	No	Yes	No	No
Primary	Married	> 5 years	First Line	1	Primary	First Line	> 5 years	Yes	Facility Module	51+	Yes	Yes	Yes	Yes	No	No
Primary	Married	> 5 years	First Line	1	Primary	First Line	> 5 years	Yes	Facility Module	18-30	Yes	Yes	Yes	Yes	No	Yes
Primary	Married	> 5 years	First Line	1	Primary	First Line	> 5 years	No	Facility Module	31-40	No	Yes	No	Yes	Yes	No
Primary	Married	> 5 years	First Line	1	Primary	First Line	> 5 years	Yes	Facility Module	18-30	Yes	Yes	Yes	Yes	No	No
Primary	Single	> 5 years	First Line	1	Primary	First Line	> 5 years	Yes	Facility Module	18-30	No	Yes	No	Yes	No	No
